# Supplementary material for: Impact of Magnetic Field Strength (1.5 T vs. 3.0 T) on the Prognostic Value of Quantitative ADC Indices in Patients After Out-of-Hospital Cardiac Arrest: A Prospective Multicenter Observational Study in Korea (The KORHN-PRO Registry)
Source: J Clin Med. 2026 Jul 10;15(14):5411. doi: 10.3390/jcm15145411 (PMC13412463; doi:10.3390/jcm15145411)
Supplement: Supplementary file 1 [file jcm-15-05411-s001.zip]

Archive with 1 entries (1 files):
- jcm-4378567-supplementary.pdf
